# Supplementary material for: Effects of Atmospheric CO2 and Temperature on Wheat and Corn Susceptibility to Fusarium graminearum and Deoxynivalenol Contamination
Source: Plants (Basel). 2021 Nov 25;10(12):2582. doi: 10.3390/plants10122582 (PMC8709488; doi:10.3390/plants10122582)
Supplement: Supplementary file 1 [file plants-10-02582-s001.zip]

Archive with 1 entries (1 files):
- plants-1476126-supplementary.pdf
